# Supplementary material for: Synthesis of Porous Hollow Organosilica Particles with Tunable Shell Thickness
Source: Nanomaterials (Basel). 2022 Apr 1;12(7):1172. doi: 10.3390/nano12071172 (PMC9000660; doi:10.3390/nano12071172)
Supplement: Supplementary file 1 [file nanomaterials-12-01172-s001.zip]

Archive with 1 entries (1 files):
- nanomaterials-1653866-supplementary.pdf
